# Supplementary material for: Cellular Senescence Genes as Cutting‐Edge Signatures for Abdominal Aortic Aneurysm Diagnosis: Potential for Innovative Therapeutic Interventions
Source: J Cell Mol Med. 2025 Jan 17;29(2):e70323. doi: 10.1111/jcmm.70323 (PMC11740988; doi:10.1111/jcmm.70323)
Supplement: Supplementary file 2 — Table S1. Characteristics of the dataset. [file JCMM-29-e70323-s001.xls]

## Sheet: Sheet1
Datasets	AAA samples	Control samples	Experiment type
GSE57691	20 patients with small AAA (mean maximum aortic diameter = 54.3±2.3 mm), 29 patients with large AAA (mean maximum aortic diameter = 68.4±14.3 mm)	10 control aortic specimen of organ donors	array
GSE183464	7 patients with AAA	7 control individuals	high throughput sequencing
GSE98278	15 small (≤ 55mm) AAA, 16 large (> 70mm) AAA and 17 ruptured AAA	0	array
GSE166676	4	2	high throughput sequencing
AAA, abdominal aortic aneurysm. Large AAA: mean maximum aortic diameter > 55 mm; small AAA: mean maximum aortic diameter ≤ 55 mm.
