# Supplementary material for: Cellular Senescence Genes as Cutting‐Edge Signatures for Abdominal Aortic Aneurysm Diagnosis: Potential for Innovative Therapeutic Interventions
Source: J Cell Mol Med. 2025 Jan 17;29(2):e70323. doi: 10.1111/jcmm.70323 (PMC11740988; doi:10.1111/jcmm.70323)
Supplement: Supplementary file 3 — Table S2. Nineteen differentially expressed senescence‐related genes. [file JCMM-29-e70323-s004.xls]

## Sheet: Sheet1
Datasets	Description	Effect	Regulation
BTG2	BTG Anti-Proliferation Factor 2	Induces	up-regulated
CCL2	C-C Motif Chemokine Ligand 2	Induces	up-regulated
CRISPLD2	Cysteine Rich Secretory Protein LCCL Domain Containing 2	Inhibits	up-regulated
EGR2	Early Growth Response 2	Induces	up-regulated
ETS1	ETS Proto-Oncogene 1, Transcription Factor	Induces	up-regulated
FERMT2	FERM Domain Containing Kindlin 2	Inhibits	down-regulated
FOS	Fos Proto-Oncogene, AP-1 Transcription Factor Subunit	Inhibits	up-regulated
ID1	Inhibitor of DNA Binding 1	Inhibits	down-regulated
IFI16	Interferon Gamma Inducible Protein 16	Induces	up-regulated
IL6	Interleukin 6	Induces	up-regulated
ITPR3	Inositol 1,4,5-Trisphosphate Receptor Type 3	Induces	up-regulated
JUNB	JunB Proto-Oncogene, AP-1 Transcription Factor Subunit	Induces	up-regulated
MAP3K6	Mitogen-Activated Protein Kinase Kinase Kinase 6	Induces	down-regulated
MAP4K1	Mitogen-Activated Protein Kinase Kinase Kinase Kinase 1	Inhibits	up-regulated
MCAM	Melanoma Cell Adhesion Molecule	Inhibits	down-regulated
MMP9	Matrix Metallopeptidase 9	Inhibits	up-regulated
MTHFD2	Methylenetetrahydrofolate Dehydrogenase (NADP+ Dependent) 2, Methenyltetrahydrofolate Cyclohydrolase	Inhibits	down-regulated
PEBP1	Phosphatidylethanolamine Binding Protein 1	Induces	down-regulated
PIM1	Pim-1 Proto-Oncogene, Serine/Threonine Kinase	Induces	up-regulated
