# Supplementary material for: Cellular Senescence Genes as Cutting‐Edge Signatures for Abdominal Aortic Aneurysm Diagnosis: Potential for Innovative Therapeutic Interventions
Source: J Cell Mol Med. 2025 Jan 17;29(2):e70323. doi: 10.1111/jcmm.70323 (PMC11740988; doi:10.1111/jcmm.70323)
Supplement: Supplementary file 5 — Table S4. Two hundred and twenty‐nine significantly up‐ and 200 downregulated genes in GSE57691. [file JCMM-29-e70323-s005.xls]

## Sheet: Supplementary Table 2. DEGs
Symbol	logFC	AveExpr	t	P.Value	adj.P.Val	B
CCDC71	-1.38285	7.08846	-15.5468	5.12907e-24	1.46194e-19	43.2436
RPL31	-2.28373	11.2139	-11.6098	9.35633e-18	1.33342e-13	29.7231
KLF15	-1.22098	7.2432	-11.2175	4.37014e-17	4.15207e-13	28.2582
MT1M	-2.72792	8.59315	-10.9009	1.53527e-16	1.094e-12	27.0618
FKBP5	-2.0257	9.67028	-10.4994	7.6688e-16	3.64307e-12	25.5277
DUSP26	-1.40676	7.66956	-10.0242	5.25346e-15	1.90935e-11	23.6888
DKFZP451A211	-1.31076	7.04016	-9.81345	1.24121e-14	3.81644e-11	22.8661
MANBAL	-1.25875	9.83072	-9.75431	1.58094e-14	3.81644e-11	22.6344
HBA2	3.4545	13.7017	9.75035	1.60675e-14	3.81644e-11	22.6189
ITGA10	-2.20419	8.63295	-9.64388	2.48553e-14	5.44963e-11	22.2011
FNBP4	1.32291	10.2045	9.60468	2.91929e-14	5.94346e-11	22.047
NXPH3	-1.29922	7.20012	-9.45286	5.44865e-14	9.70642e-11	21.449
SNORA70	1.04418	8.71071	9.43499	5.86445e-14	9.83261e-11	21.3785
GALNTL2	-1.63851	7.44178	-9.38858	7.09967e-14	1.12423e-10	21.1953
CCDC107	-1.27093	7.73118	-9.24129	1.30344e-13	1.95536e-10	20.6127
MTHFD2	-1.58108	9.12689	-9.22445	1.39729e-13	1.99135e-10	20.546
MCAM	-1.9873	7.74269	-9.1877	1.62643e-13	2.20753e-10	20.4004
ITGA8	-3.52066	8.86142	-9.04341	2.95436e-13	3.82764e-10	19.8276
HS.535028	1.31189	9.84006	8.94609	4.4217e-13	5.47964e-10	19.4406
LOC205251	-1.05181	8.33192	-8.89809	5.39555e-13	6.15158e-10	19.2495
PDE8B	-1.75957	7.63284	-8.82873	7.19534e-13	7.59588e-10	18.9731
ADRA1B	-1.13537	7.18697	-8.75436	9.79916e-13	9.31018e-10	18.6765
H2AFJ	-1.55043	9.89825	-8.62859	1.6529e-12	1.47227e-09	18.1743
ACADL	-1.13783	7.2785	-8.60382	1.83226e-12	1.58258e-09	18.0753
HBB	3.21438	13.6589	8.41293	4.05628e-12	3.21156e-09	17.3117
PRRX2	-1.43584	8.85305	-8.26211	7.6047e-12	5.19561e-09	16.7076
CCDC72	-1.05802	10.5576	-8.21286	9.33791e-12	5.94889e-09	16.5102
MT1X	-3.11734	10.0332	-8.2083	9.51728e-12	5.94889e-09	16.4919
TIMP4	-2.00099	7.82814	-8.04216	1.90293e-11	9.86169e-09	15.8257
RAMP1	-1.74103	7.749	-7.90624	3.35448e-11	1.64849e-08	15.2805
HSPB7	-2.46102	8.5592	-7.83629	4.49074e-11	1.96922e-08	14.9999
CXXC5	-1.25604	9.63436	-7.75664	6.25966e-11	2.57045e-08	14.6804
SFRP4	2.82385	10.5811	7.71496	7.44733e-11	2.83028e-08	14.5133
NPTX2	-1.85203	8.26466	-7.7029	7.83129e-11	2.93704e-08	14.465
MTE	-1.66443	9.2046	-7.60452	1.18003e-10	4.20431e-08	14.0706
FAM46B	-1.91638	7.81917	-7.50504	1.78572e-10	5.91843e-08	13.672
BTG2	2.08984	10.6474	7.48582	1.93447e-10	6.15847e-08	13.5951
PSCD1	1.06581	10.4718	7.48191	1.96618e-10	6.15847e-08	13.5794
CTPS	-1.04493	8.17234	-7.4331	2.40903e-10	7.3833e-08	13.384
TRK1	-1.2118	7.9558	-7.3758	3.05733e-10	9.06066e-08	13.1548
RBM33	1.12265	9.41931	7.34364	3.49483e-10	1.00619e-07	13.0261
RIMS3	-1.24402	7.772	-7.33679	3.59574e-10	1.02489e-07	12.9987
MFHAS1	-1.05733	7.47085	-7.30522	4.09982e-10	1.13454e-07	12.8725
ITPR3	1.56399	10.0726	7.28174	4.51982e-10	1.19563e-07	12.7787
PLXNB1	-1.17397	7.90284	-7.19627	6.44524e-10	1.60632e-07	12.4373
FIBIN	-1.03485	7.30928	-7.19463	6.48927e-10	1.60632e-07	12.4308
ALCAM	-1.31892	9.49009	-7.14024	8.13125e-10	1.93138e-07	12.2138
TMEM119	2.02825	9.94918	7.10435	9.43569e-10	2.20447e-07	12.0707
HS.379253	-1.53147	8.22168	-7.09783	9.69393e-10	2.22828e-07	12.0447
HNRPH1	1.67137	9.21802	7.08582	1.01883e-09	2.30475e-07	11.9969
WAS	1.55702	10.4251	7.06273	1.12109e-09	2.4771e-07	11.9049
FOSB	3.32003	12.4944	7.05956	1.13589e-09	2.49049e-07	11.8923
C6ORF117	-2.12143	8.12528	-7.05479	1.15857e-09	2.52081e-07	11.8733
GSDMB	1.13517	8.65706	7.03554	1.25467e-09	2.6688e-07	11.7966
ANKRD1	-1.2862	7.50055	-7.02983	1.28469e-09	2.71241e-07	11.7739
SEC61G	-1.00819	10.4471	-7.02394	1.31639e-09	2.75889e-07	11.7504
C20ORF127	-1.23609	8.77019	-7.01613	1.35965e-09	2.79503e-07	11.7193
TNFAIP3	1.8017	9.31712	7.00453	1.42648e-09	2.88362e-07	11.6732
FCN1	1.82496	9.68397	6.98783	1.52852e-09	3.04656e-07	11.6067
HRCT1	-1.37195	7.3382	-6.91717	2.04686e-09	3.91556e-07	11.3259
SPOCK2	1.81508	9.48015	6.91332	2.07973e-09	3.93311e-07	11.3106
C14ORF156	-1.16226	10.6106	-6.90818	2.1243e-09	3.98348e-07	11.2902
LPP	-1.65491	12.1439	-6.90248	2.17489e-09	3.99942e-07	11.2676
HLA-B	1.18344	12.633	6.88495	2.33814e-09	4.27206e-07	11.198
PTPLA	-1.60701	8.12469	-6.87269	2.45951e-09	4.46518e-07	11.1493
RASSF2	1.04116	10.3262	6.8243	3.00283e-09	5.34935e-07	10.9574
CTSZ	-2.46631	9.56944	-6.81089	3.17352e-09	5.58364e-07	10.9042
ZNF532	-1.15324	8.87572	-6.80342	3.27271e-09	5.72282e-07	10.8746
ZNF385D	-1.34045	8.48359	-6.79043	3.45255e-09	5.96412e-07	10.8232
DIXDC1	-1.27103	7.76008	-6.74835	4.10582e-09	6.96596e-07	10.6566
SYNC1	-1.26266	7.85359	-6.71712	4.66865e-09	7.55417e-07	10.5331
TCEAL2	-2.089	8.43515	-6.71531	4.70358e-09	7.55417e-07	10.5259
ATP5J	-1.04973	7.99401	-6.65579	6.00692e-09	9.20512e-07	10.2908
LOC645436	1.58339	10.7746	6.64596	6.25416e-09	9.45272e-07	10.252
SNHG5	-1.3696	10.228	-6.63787	6.46536e-09	9.69905e-07	10.2201
ACTA1	-1.29015	7.04989	-6.61983	6.96207e-09	1.03895e-06	10.1489
FHL5	-1.7133	7.91942	-6.52146	1.04178e-08	1.47731e-06	9.7616
ACTC1	-2.74856	8.57794	-6.4976	1.14858e-08	1.58923e-06	9.66782
RGS16	1.43852	8.35812	6.46221	1.32728e-08	1.76782e-06	9.52888
UNC84B	-1.04067	11.8827	-6.44208	1.44101e-08	1.8879e-06	9.44989
IL2RB	1.28105	8.47929	6.44175	1.44295e-08	1.8879e-06	9.4486
HS.534427	2.0027	9.50851	6.41026	1.64078e-08	2.09718e-06	9.32516
TNFAIP8L3	-1.17624	8.54597	-6.40676	1.66433e-08	2.11778e-06	9.31148
RPS21	-1.45091	8.44943	-6.33642	2.21646e-08	2.69982e-06	9.03629
HS.538962	-1.08957	8.69255	-6.33191	2.25745e-08	2.71494e-06	9.01869
UQCRB	-1.09813	7.70528	-6.30352	2.53366e-08	2.99655e-06	8.90783
ROCK2	-1.05163	8.32251	-6.29018	2.67479e-08	3.13743e-06	8.85578
TLE1	-1.14613	8.13215	-6.26414	2.97303e-08	3.40322e-06	8.75427
NFKBIZ	1.5366	10.9104	6.23211	3.38552e-08	3.75477e-06	8.62952
BHLHB2	1.52703	11.6186	6.20078	3.8436e-08	4.21362e-06	8.50768
HCP5	1.16308	10.1227	6.18858	4.03816e-08	4.34338e-06	8.46028
PIM1	1.52295	9.5284	6.17885	4.20033e-08	4.48397e-06	8.42248
NDUFS5	-1.09191	10.7405	-6.17351	4.29207e-08	4.55786e-06	8.40174
RAB5C	-1.27383	9.14425	-6.16332	4.47258e-08	4.67807e-06	8.3622
THY1	1.57958	10.6505	6.12389	5.24502e-08	5.35838e-06	8.20929
IGFBP2	-2.12009	9.6642	-6.09572	5.87615e-08	5.84767e-06	8.10025
EIF4B	1.07985	11.2829	6.07638	6.35265e-08	6.22232e-06	8.02543
TMEM120A	-1.36832	8.99845	-6.02609	7.7779e-08	7.29255e-06	7.83123
KLHDC5	-1.16439	9.04415	-6.00999	8.29783e-08	7.62945e-06	7.76915
HSPB2	-1.09135	8.1724	-5.99928	8.66262e-08	7.88633e-06	7.72789
MT1A	-1.26251	12.3912	-5.99901	8.67219e-08	7.88633e-06	7.72683
2023-03-06	-1.22034	9.55022	-5.99775	8.71608e-08	7.88681e-06	7.72198
C12ORF57	-1.07023	10.5658	-5.96751	9.84065e-08	8.76525e-06	7.60559
P2RY8	1.44378	8.72271	5.95342	1.04127e-07	9.16028e-06	7.5514
INPP5A	-1.06352	8.59627	-5.93206	1.13431e-07	9.85706e-06	7.46933
HS.554324	1.8984	9.25466	5.92879	1.14925e-07	9.89376e-06	7.45678
JUNB	1.69772	9.68655	5.92844	1.15086e-07	9.89376e-06	7.45544
CSPG4	-1.83029	9.03974	-5.92115	1.18496e-07	1.01426e-05	7.42744
ARHGAP10	-1.06849	8.57934	-5.91552	1.21194e-07	1.03425e-05	7.40585
MAP3K6	-1.03637	9.44472	-5.91443	1.21723e-07	1.03567e-05	7.40167
ETS1	1.23065	10.7949	5.90767	1.25061e-07	1.05096e-05	7.37574
ATOH8	-1.19104	7.97252	-5.90154	1.28166e-07	1.06817e-05	7.35222
IL1B	2.04306	9.05393	5.85963	1.51523e-07	1.22347e-05	7.19173
GLDN	-1.70027	8.55251	-5.85885	1.51997e-07	1.22383e-05	7.18874
CSDC2	-1.21553	7.69381	-5.80202	1.90631e-07	1.46853e-05	6.97167
MXRA5	1.7929	10.7082	5.78808	2.0151e-07	1.52757e-05	6.91849
ANKRD35	-1.17429	8.83976	-5.78255	2.05988e-07	1.54915e-05	6.89743
EI24	-1.03879	9.09103	-5.78101	2.07254e-07	1.55049e-05	6.89156
ACADVL	1.04157	11.7504	5.7669	2.1921e-07	1.63137e-05	6.83782
FAM46C	1.97312	10.3397	5.734	2.49787e-07	1.81163e-05	6.71272
DACT3	-1.91274	9.43702	-5.70435	2.8094e-07	1.96747e-05	6.60015
RHOBTB3	-1.38922	8.52276	-5.68911	2.98415e-07	2.05267e-05	6.54235
FAM129A	-1.2459	9.86504	-5.68598	3.02129e-07	2.0593e-05	6.53051
RASAL3	1.39572	9.85955	5.6849	3.03422e-07	2.0593e-05	6.52642
KCNA5	-1.44367	8.19876	-5.67681	3.13292e-07	2.10268e-05	6.49576
EGR2	1.6885	9.3834	5.67662	3.13524e-07	2.10268e-05	6.49505
COL1A2	1.65978	12.3766	5.65822	3.37182e-07	2.22986e-05	6.42539
SLC25A4	-1.37485	8.69116	-5.65266	3.44671e-07	2.27411e-05	6.40436
COX7A1	-1.37197	10.1285	-5.64199	3.59503e-07	2.35021e-05	6.36402
SDC4	-1.04191	8.36916	-5.62729	3.80967e-07	2.4486e-05	6.30851
YPEL3	1.04538	9.64256	5.61976	3.92445e-07	2.50243e-05	6.28009
HS.184721	1.33048	8.94761	5.61803	3.9513e-07	2.50649e-05	6.27356
RPS27A	-1.28634	11.1477	-5.61699	3.96752e-07	2.50746e-05	6.26964
TAPBP	1.10464	10.3491	5.6155	3.99089e-07	2.5134e-05	6.26402
SERPINA3	-1.61461	10.1282	-5.59226	4.37358e-07	2.68087e-05	6.17637
NEXN	-1.62041	9.22263	-5.58998	4.41295e-07	2.69341e-05	6.1678
HS.296031	-1.08345	10.4181	-5.57311	4.71572e-07	2.85683e-05	6.10429
ARHGAP30	1.23605	9.26902	5.5694	4.78505e-07	2.88347e-05	6.09032
CD247	1.44306	9.25739	5.56081	4.9493e-07	2.97616e-05	6.05802
BTN3A2	1.04653	8.71193	5.55179	5.12793e-07	3.07062e-05	6.0241
SEMA4A	1.32618	8.42174	5.54302	5.30762e-07	3.14518e-05	5.99114
SDC2	-1.0051	8.40796	-5.51616	5.89716e-07	3.43553e-05	5.89038
MARCKSL1	1.0395	9.50832	5.51526	5.91813e-07	3.43553e-05	5.88698
ACTN4	-1.03251	10.2775	-5.50607	6.13507e-07	3.53854e-05	5.85254
ZC3H12A	1.46223	8.48839	5.49073	6.5148e-07	3.69903e-05	5.7951
LOC442454	-1.99006	9.44965	-5.4573	7.42434e-07	4.13313e-05	5.67012
ISG20	1.44143	10.2043	5.42234	8.50938e-07	4.63753e-05	5.5397
NR4A2	2.24117	10.0635	5.41844	8.6397e-07	4.6817e-05	5.52517
GNA11	-1.1628	8.62588	-5.40262	9.18876e-07	4.90463e-05	5.46628
TNK2	1.1183	9.96159	5.39434	9.48947e-07	5.03352e-05	5.4355
RGS2	1.49614	11.6439	5.39014	9.646e-07	5.09148e-05	5.41986
SELL	1.61226	8.24991	5.38377	9.88763e-07	5.19019e-05	5.39621
MX2	1.08784	9.13172	5.37914	1.00672e-06	5.25541e-05	5.37901
LOC653158	1.39988	9.20609	5.37357	1.02876e-06	5.34076e-05	5.35832
APEG1	-1.06291	7.77222	-5.37069	1.04035e-06	5.38171e-05	5.34761
LOC641849	-1.08162	7.38067	-5.36594	1.05971e-06	5.45216e-05	5.32999
ICAM3	1.2973	9.89224	5.35378	1.11093e-06	5.65287e-05	5.28489
JARID1D	1.24269	8.74368	5.3508	1.12384e-06	5.6796e-05	5.27385
SLC2A3	1.70226	11.8487	5.33226	1.20762e-06	6.03551e-05	5.20515
IL13RA2	-1.05134	7.34053	-5.33194	1.20909e-06	6.03551e-05	5.20399
IL6	2.62897	9.92731	5.32335	1.25003e-06	6.21808e-05	5.17218
SMAP2	1.11601	8.71505	5.3163	1.28461e-06	6.36483e-05	5.14612
ZFP36	1.35238	12.3648	5.31597	1.28623e-06	6.36483e-05	5.14492
S1PR3	-1.448	8.86985	-5.29434	1.39849e-06	6.80225e-05	5.06499
PPP1R14A	-1.94133	10.497	-5.2892	1.42657e-06	6.89179e-05	5.04601
GPR68	1.07024	7.88355	5.27723	1.49406e-06	7.14517e-05	5.00187
ITK	1.3933	8.55433	5.27133	1.52845e-06	7.25453e-05	4.98014
RASL12	-1.95963	9.28185	-5.2707	1.5322e-06	7.25453e-05	4.9778
LEF1	1.09101	8.16482	5.26604	1.55996e-06	7.34762e-05	4.96065
NCOA7	1.01582	9.90596	5.26519	1.56512e-06	7.34762e-05	4.9575
FAM65B	1.21268	8.30662	5.26159	1.58699e-06	7.41541e-05	4.94425
MIAT	1.13584	7.84357	5.2521	1.64616e-06	7.65422e-05	4.9093
FRZB	-1.83783	9.83592	-5.229	1.79928e-06	8.19246e-05	4.8244
CD83	1.62449	9.71131	5.22628	1.81818e-06	8.25312e-05	4.81442
NDUFB10	-1.25038	10.4263	-5.22373	1.83617e-06	8.30736e-05	4.80503
UCP2	1.75397	9.5115	5.22054	1.85881e-06	8.34711e-05	4.79333
LOC338758	1.07679	9.48103	5.21486	1.89985e-06	8.48769e-05	4.77249
SEMA4D	1.19081	9.41735	5.20862	1.946e-06	8.65316e-05	4.74958
IL7R	1.49001	9.54293	5.19837	2.02413e-06	8.85387e-05	4.71202
HCST	1.1423	11.0338	5.19822	2.0253e-06	8.85387e-05	4.71146
PRDM1	1.21858	8.93298	5.17555	2.20933e-06	9.54129e-05	4.62848
CD2	1.22784	8.871	5.1657	2.29432e-06	9.78966e-05	4.59247
FOS	2.19523	12.3794	5.15812	2.36192e-06	0.000100477	4.56477
MOXD1	1.32287	8.0906	5.12152	2.71662e-06	0.000112391	4.43133
MAP4K1	1.26078	8.79699	5.11897	2.74328e-06	0.000113321	4.42202
RAC2	1.36539	10.9037	5.09887	2.96185e-06	0.000119773	4.34892
LOC645385	1.38573	11.1679	5.09421	3.01498e-06	0.000121207	4.33197
TP53INP1	1.37258	9.60467	5.09332	3.02514e-06	0.000121444	4.32877
TBC1D10C	1.41337	8.98501	5.0677	3.33506e-06	0.000132764	4.2358
PRKCQ	1.01096	7.92486	5.06572	3.36026e-06	0.000133581	4.22862
SIK1	2.28217	9.56403	5.06129	3.41744e-06	0.000135476	4.21254
EGR1	1.49383	11.8498	5.04706	3.60721e-06	0.000142162	4.16104
HLA-DMA	1.1292	12.0366	5.03821	3.73041e-06	0.000145655	4.12904
MRPL33	-1.02343	10.6341	-5.02425	3.93336e-06	0.00015212	4.07857
SGCA	-1.44545	8.32497	-5.02072	3.98623e-06	0.00015354	4.06585
USF1	-1.1317	7.6737	-5.01777	4.03108e-06	0.000154818	4.05519
ITGAL	1.09026	8.38773	5.01241	4.11371e-06	0.000156965	4.03586
PFKFB3	1.02552	8.6477	5.00419	4.24384e-06	0.000160215	4.00619
LOC642113	3.49153	11.8844	4.99992	4.31292e-06	0.000162264	3.99081
LIMCH1	-1.54424	9.44195	-4.98951	4.48612e-06	0.000167586	3.95332
CCR7	1.75328	8.62768	4.98297	4.59835e-06	0.000171329	3.92979
SLC24A3	-1.09049	7.89746	-4.98076	4.63696e-06	0.000172093	3.92182
COX7A2	-1.0249	11.2495	-4.96707	4.88278e-06	0.000179538	3.87264
PIM2	1.88728	9.66675	4.93914	5.425e-06	0.000195981	3.77239
LRMP	1.15716	8.37885	4.92729	5.67238e-06	0.000203371	3.72995
EFHD1	-1.6243	9.72556	-4.92161	5.79483e-06	0.00020698	3.70963
APLNR	1.1637	9.10348	4.91707	5.89441e-06	0.000209487	3.69341
CHSY3	-1.00653	8.22221	-4.91625	5.91265e-06	0.000209873	3.69047
ARHGAP4	1.16949	9.67205	4.90646	6.13424e-06	0.000217198	3.65546
RPL24	-1.9398	11.2521	-4.89933	6.30056e-06	0.000221511	3.63001
HCLS1	1.10597	10.8869	4.8989	6.31074e-06	0.000221521	3.62847
CD74	1.11339	13.5144	4.88568	6.63145e-06	0.000230789	3.58131
RPL26	-2.74589	9.32044	-4.88136	6.73988e-06	0.000233423	3.56588
CCL3L3	1.70712	10.3438	4.87522	6.89652e-06	0.000238558	3.54403
ARHGAP9	1.08654	9.53702	4.87467	6.91075e-06	0.00023876	3.54207
MAPK8IP3	1.01641	9.2056	4.87125	6.99977e-06	0.000241251	3.5299
EBI2	1.33215	9.84711	4.84937	7.59694e-06	0.000256559	3.45204
HBEGF	1.69671	9.65647	4.84197	7.8097e-06	0.00026312	3.42578
GLIPR1	-1.02214	8.87881	-4.8328	8.08156e-06	0.000270222	3.39324
LOC649150	1.27164	13.6755	4.83123	8.12915e-06	0.000271317	3.38766
PEBP1	-1.20594	10.3462	-4.81337	8.68893e-06	0.000286644	3.32436
C17ORF79	-1.05208	9.08145	-4.79876	9.17442e-06	0.000300228	3.27269
IL10RA	1.14872	9.0283	4.79321	9.36598e-06	0.000304546	3.25305
LOC645968	-1.21023	7.4508	-4.77687	9.95214e-06	0.000318368	3.19537
SLC1A3	-1.3479	9.04405	-4.76555	1.03793e-05	0.000330179	3.15545
CRIPAK	1.1922	8.61282	4.74429	1.12302e-05	0.00035214	3.0806
FAIM3	1.67362	8.8986	4.73713	1.15318e-05	0.000359224	3.05544
DOCK2	1.13742	10.187	4.71734	1.24071e-05	0.000382312	2.98598
AOC3	-1.35889	8.56015	-4.71384	1.25684e-05	0.000386031	2.97371
COL1A1	1.82176	11.435	4.708	1.28424e-05	0.000393177	2.95324
ACTB	1.72045	12.7702	4.70342	1.30611e-05	0.000399015	2.93721
TMOD1	-1.18928	8.22371	-4.69868	1.32916e-05	0.000402603	2.92061
LEPROT	-1.17354	9.85112	-4.68702	1.38751e-05	0.000416296	2.87983
TIMP3	1.43259	11.3176	4.68026	1.42245e-05	0.000423216	2.85623
CD7	1.21852	8.40483	4.67531	1.44862e-05	0.000430104	2.83893
ATP1A2	-1.08402	7.4676	-4.65468	1.56275e-05	0.00045779	2.76698
PLAU	1.19024	10.0973	4.64539	1.61693e-05	0.000471324	2.73466
LIME1	1.14747	9.29895	4.64433	1.62322e-05	0.000472591	2.73097
PPP1R3C	-1.75093	9.17302	-4.63458	1.68234e-05	0.00048361	2.69704
COX17	-1.14178	9.93516	-4.62939	1.71463e-05	0.000490684	2.67901
USP36	1.08124	8.59893	4.60519	1.87338e-05	0.000529206	2.59506
ICOS	1.1237	7.98828	4.59145	1.96973e-05	0.000549148	2.54752
BAMBI	-1.15708	8.41942	-4.57643	2.0807e-05	0.000576348	2.49558
HS.546375	1.15323	8.06495	4.57421	2.0976e-05	0.000580465	2.48792
CD37	1.32552	8.63098	4.56407	2.17649e-05	0.000598232	2.45294
LOC91561	1.00661	8.73314	4.56242	2.18958e-05	0.00060067	2.44726
TRIM22	1.05071	8.8866	4.55732	2.23061e-05	0.000609578	2.42967
LTB	1.45001	8.28671	4.55591	2.24203e-05	0.000612113	2.42483
TRIB1	1.22355	10.8332	4.53806	2.39228e-05	0.000643882	2.36339
LUM	1.61555	12.3025	4.52844	2.47726e-05	0.000661135	2.33034
CORO1A	1.23299	9.47457	4.50874	2.66059e-05	0.000696371	2.26274
SCRG1	-1.8864	9.31861	-4.50208	2.7255e-05	0.000712053	2.23992
CD6	1.07739	8.40134	4.50134	2.73278e-05	0.000713302	2.2374
IL8	1.94517	9.30953	4.49953	2.75072e-05	0.000716015	2.2312
SEPP1	1.33405	10.7187	4.49751	2.77093e-05	0.000720618	2.22428
FKBP11	1.34511	10.2417	4.49377	2.80859e-05	0.00072825	2.2115
CSRP2	-1.27458	9.01339	-4.48625	2.88593e-05	0.000744414	2.18579
GFPT2	1.32485	8.43651	4.4835	2.91473e-05	0.000750448	2.17639
ID1	-1.05663	9.18505	-4.46903	3.07102e-05	0.000778953	2.12697
CSRP1	-1.28793	11.7075	-4.46886	3.07288e-05	0.000778953	2.1264
THBS1	1.46512	11.0749	4.46572	3.10784e-05	0.000786006	2.11569
SHANK3	1.20195	9.88632	4.46326	3.13545e-05	0.000790882	2.10733
RPESP	-1.51987	8.65562	-4.45942	3.17916e-05	0.00079908	2.09423
PCDH7	-1.08204	7.61491	-4.41528	3.72553e-05	0.000903734	1.94426
SFRP2	1.93213	10.962	4.39873	3.95312e-05	0.000950852	1.88822
DUSP5	1.51006	9.98839	4.3975	3.97048e-05	0.000953325	1.88408
TPM2	-1.52698	12.503	-4.39729	3.97344e-05	0.000953325	1.88337
LOC401206	-1.27888	12.9027	-4.39367	4.02529e-05	0.00096414	1.87112
ACAP1	1.09615	8.4651	4.37092	4.36601e-05	0.00102592	1.79435
MFGE8	-1.10696	12.8536	-4.36962	4.38629e-05	0.00102899	1.78997
HLA-DQA1	1.52341	10.9464	4.35336	4.64804e-05	0.00107622	1.73523
NUPR1	-1.27406	9.64134	-4.35036	4.69787e-05	0.001086	1.72516
KIAA0367	-1.53913	9.46655	-4.34853	4.7286e-05	0.00109133	1.719
CRYAB	-1.57468	10.8673	-4.33181	5.01818e-05	0.00114794	1.66289
WFDC1	-1.16315	7.68014	-4.32637	5.11616e-05	0.00116782	1.64463
HLA-DRA	1.23802	13.2115	4.3255	5.13201e-05	0.00117022	1.64171
WFS1	-1.00878	9.43779	-4.32041	5.22549e-05	0.00118919	1.62467
IFI16	1.03613	9.87286	4.31948	5.24271e-05	0.0011907	1.62157
TMEM47	-1.51237	9.93962	-4.31625	5.30323e-05	0.00120157	1.61074
NKG7	1.06428	8.73556	4.31467	5.33296e-05	0.00120448	1.60546
CCL4L1	1.35091	9.00434	4.30429	5.53283e-05	0.00123688	1.57074
JAK1	1.02725	8.29993	4.29904	5.63652e-05	0.00125477	1.55322
LDOC1	-1.19348	8.56791	-4.29457	5.72642e-05	0.00127118	1.53829
CRKRS	1.89406	9.58119	4.29114	5.79632e-05	0.0012847	1.52685
SOCS3	1.67587	9.01785	4.27774	6.07736e-05	0.0013366	1.48219
MAOA	-1.39951	9.60846	-4.27631	6.1082e-05	0.00134234	1.47741
CXCL2	1.50436	8.9387	4.27381	6.16233e-05	0.00135215	1.46909
MYL9	-1.52736	10.7356	-4.23845	6.97944e-05	0.00148903	1.35171
RPL21	-2.08989	9.47982	-4.23339	7.10479e-05	0.00151013	1.33493
CXCR5	1.33442	7.90904	4.22993	7.19148e-05	0.00152174	1.3235
PSCD4	1.04975	10.0891	4.22813	7.23716e-05	0.001528	1.31754
SELE	1.44514	8.3142	4.22763	7.24994e-05	0.00152844	1.31587
LOC653879	1.50136	9.4718	4.22478	7.32269e-05	0.0015415	1.30646
RCAN2	-1.58456	9.73479	-4.22331	7.36064e-05	0.00154834	1.30159
PADI4	1.10647	7.87553	4.22086	7.4242e-05	0.00155938	1.29349
CD19	1.84369	8.47291	4.21597	7.55246e-05	0.00157705	1.27735
RPL38	-1.05755	12.6586	-4.21419	7.59967e-05	0.00158343	1.27149
IER3	1.51062	10.8759	4.21316	7.62713e-05	0.00158683	1.26809
CD69	1.00871	7.85216	4.20001	7.9866e-05	0.00164839	1.22471
HLA-DOA	1.0033	9.29406	4.18785	8.33352e-05	0.00170029	1.18467
FERMT2	-1.07274	11.0972	-4.17024	8.8619e-05	0.00178636	1.12679
FLJ21986	-1.48213	9.61832	-4.16386	9.06118e-05	0.00182009	1.10586
KCNMB1	-1.48973	9.87591	-4.15119	9.46966e-05	0.00188246	1.06437
HLA-DOB	1.31841	8.25302	4.14722	9.60132e-05	0.00190443	1.05137
CDH2	-1.10353	8.79473	-4.12909	0.000102252	0.0019935	0.99215
COL8A1	-1.33229	11.0366	-4.1174	0.00010648	0.00206192	0.954046
GZMB	1.24674	8.54215	4.11361	0.000107887	0.00208623	0.941706
CAMK1G	1.78053	9.1034	4.09338	0.000115705	0.00220008	0.875944
PCOLCE2	-1.12843	9.22585	-4.07217	0.000124488	0.00234055	0.80719
NFIA	-1.21845	8.92221	-4.05143	0.000133693	0.00247743	0.740182
LOC649923	2.63804	10.6461	4.05127	0.000133767	0.00247743	0.739665
SFRP1	1.33553	8.99536	4.02035	0.000148727	0.00268812	0.640146
LOC729021	1.18929	8.37455	4.00924	0.000154491	0.00277295	0.604469
ATP13A1	1.03803	9.11302	4.00397	0.000157294	0.00281617	0.587599
MGC29506	1.89206	9.66263	3.99966	0.000159623	0.00284715	0.573807
LOC652694	2.58451	11.0659	3.9922	0.000163742	0.00288987	0.549914
CCL2	1.24796	12.0882	3.99179	0.000163971	0.00289212	0.548601
HBG2	1.78519	8.55357	3.9831	0.000168896	0.00294797	0.520852
ADH1B	-1.12886	8.36846	-3.98251	0.000169236	0.0029521	0.518965
SPRY1	1.07747	10.3534	3.96698	0.000178415	0.00307272	0.469448
IRF8	1.09477	10.2769	3.96241	0.000181207	0.00311141	0.454893
LOC652493	2.75208	11.6448	3.96161	0.000181701	0.00311613	0.452342
DSTN	-1.19474	11.861	-3.95608	0.000185141	0.00315899	0.43476
HS.436134	1.08868	8.43935	3.95374	0.000186622	0.00318055	0.427298
THBS4	1.68364	9.13863	3.94162	0.000194444	0.00328916	0.388826
LOC651751	2.26378	9.77719	3.91995	0.000209231	0.00346124	0.320177
MYOM1	-1.19037	8.86469	-3.91121	0.000215497	0.00353819	0.292552
LOC647450	2.70018	11.4384	3.90835	0.000217581	0.00357035	0.283541
SLMAP	-1.23052	10.1166	-3.90406	0.000220751	0.00361198	0.269999
GMDS	-1.15241	9.54327	-3.90092	0.000223096	0.00364346	0.260111
HLA-DRB4	1.30859	11.6926	3.89721	0.000225905	0.00368151	0.248401
COX6B1	-1.70016	9.65191	-3.89519	0.000227446	0.00369817	0.242039
NP	1.0586	9.44554	3.87274	0.000245269	0.00393189	0.171455
RPL39	-1.42971	11.4981	-3.84064	0.000273089	0.00425347	0.0710001
FLNC	-1.71805	10.1942	-3.8398	0.000273858	0.0042608	0.0683699
OSM	1.03397	8.22527	3.82957	0.000283373	0.00437599	0.0364553
PTPRCAP	1.27471	8.59182	3.82542	0.000287313	0.00442185	0.0235538
SHRM	-1.14667	8.16468	-3.80781	0.000304663	0.00459948	-0.0312157
UBD	1.1166	8.16803	3.79944	0.00031325	0.0046943	-0.0571694
CXCR4	1.4087	8.67527	3.79588	0.000316979	0.00474022	-0.0682188
HSPB8	-1.22589	9.08904	-3.79073	0.00032244	0.00479918	-0.084165
TMBIM1	-1.00552	9.45797	-3.78828	0.000325073	0.00482201	-0.0917544
CD48	1.13567	9.43306	3.76019	0.000356729	0.00516659	-0.178461
NET1	-1.06156	10.2589	-3.75839	0.00035886	0.00517981	-0.184016
IGFBP6	-1.13122	10.793	-3.7564	0.000361218	0.00520253	-0.190125
CAP2	-1.16653	8.70405	-3.7247	0.000400959	0.00565209	-0.287431
SERPINE2	1.12036	12.2094	3.70745	0.000424303	0.00589084	-0.340151
PTGS2	1.07838	8.46166	3.70249	0.000431252	0.00595976	-0.355282
HLA-DPA1	1.0867	12.4191	3.69728	0.000438666	0.00602279	-0.371155
LOC440055	-1.20306	9.79005	-3.6865	0.000454404	0.00619707	-0.403972
CYB5D1	1.02087	8.71063	3.67964	0.000464681	0.00629506	-0.424789
CNN1	-1.8256	9.7192	-3.67535	0.000471234	0.00637172	-0.437822
NOV	-1.72247	10.2912	-3.66765	0.000483214	0.00649672	-0.461182
LOC441763	-1.70077	8.25596	-3.66631	0.000485312	0.00651166	-0.465214
RPS25	-1.05711	12.9221	-3.66627	0.000485382	0.00651166	-0.465348
F13A1	1.174	9.57633	3.66472	0.000487842	0.00653096	-0.47005
SEL1L3	1.12948	9.62317	3.65949	0.000496214	0.00661843	-0.48588
HBG1	1.66131	8.41854	3.65306	0.000506699	0.00673424	-0.505329
CRISPLD2	1.31353	10.563	3.63087	0.000544505	0.00715869	-0.572233
MGP	-1.86666	12.1864	-3.62085	0.000562454	0.00734722	-0.602373
GREM1	1.28835	8.74368	3.61821	0.000567268	0.00739655	-0.610292
GZMK	1.07865	8.82246	3.61139	0.000579918	0.00751325	-0.63078
SMTN	-1.12565	9.22811	-3.61125	0.000580173	0.00751325	-0.631189
CCL8	1.03765	10.4749	3.56913	0.000664384	0.00836437	-0.757012
EGR3	1.14471	8.34908	3.56639	0.000670238	0.00841577	-0.765151
LOC387882	-1.08125	9.22433	-3.56477	0.000673723	0.00844836	-0.769962
NLF2	1.31717	8.44446	3.5425	0.000723484	0.00896586	-0.836043
CR2	1.4313	8.02177	3.53424	0.000742803	0.00914957	-0.860469
MAN2B2	-1.01202	10.2324	-3.53154	0.000749241	0.00921294	-0.868466
HS.157344	1.23829	8.32018	3.5311	0.000750286	0.00922182	-0.869758
PPP1R15A	1.10798	11.1825	3.52405	0.000767311	0.00938989	-0.89055
FHL1	-1.32859	10.7728	-3.51804	0.000782136	0.00952702	-0.908278
KIAA1199	1.60805	9.79731	3.50843	0.000806403	0.00973039	-0.936577
HS.5724	-1.19929	10.6447	-3.45011	0.000969612	0.0111709	-1.1071
VPREB3	1.36898	8.01945	3.43891	0.00100434	0.0114875	-1.13962
CTLA4	1.0121	8.06293	3.43462	0.00101796	0.0116106	-1.15206
CD52	1.19098	10.0077	3.42203	0.00105893	0.011982	-1.18851
PDLIM3	-1.07974	9.67932	-3.42021	0.00106496	0.0120407	-1.19375
INMT	-1.01472	9.93846	-3.41542	0.00108105	0.0121984	-1.2076
RPL35A	-1.56838	11.3302	-3.41328	0.00108829	0.0122704	-1.21376
SMOC2	-1.07151	10.177	-3.40497	0.00111693	0.0124944	-1.23773
COMP	1.32673	10.7963	3.39988	0.00113478	0.0126445	-1.25237
ITGA5	-1.14053	10.5871	-3.39901	0.00113786	0.012659	-1.25487
PTGDS	1.18327	10.817	3.38852	0.00117567	0.0129482	-1.28502
C5ORF46	-1.10383	8.58687	-3.38274	0.001197	0.0131068	-1.30161
MYH10	-1.49425	11.9017	-3.36817	0.00125243	0.0135751	-1.34334
MMP9	1.58711	11.103	3.35709	0.00129616	0.0139256	-1.37497
LMOD1	-1.13339	8.35483	-3.33201	0.00140055	0.0147729	-1.44631
CXCL13	1.26255	7.92293	3.32872	0.00141483	0.0148698	-1.45564
FOXC1	-1.12061	11.0997	-3.29986	0.00154598	0.0158873	-1.53719
POU2AF1	1.17582	8.04378	3.29822	0.00155376	0.0159305	-1.54181
PALLD	-1.06006	10.9848	-3.29721	0.00155859	0.0159628	-1.54466
H19	1.10128	10.2586	3.296	0.00156436	0.0160099	-1.54806
BANK1	1.10395	7.74084	3.26892	0.00169927	0.0170683	-1.62407
FNDC1	1.22258	8.94047	3.24079	0.00185093	0.0182235	-1.70254
A2M	-1.08072	11.9379	-3.20991	0.00203198	0.0195601	-1.7881
COL3A1	1.09301	12.1181	3.19231	0.0021425	0.0202356	-1.83661
RPL10A	-1.65372	8.61435	-3.1905	0.00215421	0.020298	-1.8416
FCRLA	1.28601	8.26929	3.18516	0.00218899	0.0205645	-1.85626
SPON1	1.25162	9.36385	3.15604	0.00238825	0.0217832	-1.93596
G0S2	1.00397	7.88972	3.11481	0.00269951	0.0238439	-2.04786
CCL3	1.02451	8.74176	3.09042	0.00290105	0.0251793	-2.11354
CD79A	1.0296	7.65983	3.05588	0.00321063	0.0271228	-2.20591
ACTG2	-1.59299	12.2614	-3.02647	0.00349818	0.0289178	-2.28393
CCL21	1.25875	9.03585	3.02566	0.00350643	0.0289551	-2.28607
PSORS1C1	1.02998	8.02859	3.00416	0.00373216	0.0302381	-2.34275
ADH1A	-1.20132	10.3251	-2.99029	0.0038848	0.0311472	-2.37914
C4ORF7	1.32724	7.66093	2.98146	0.00398496	0.0317274	-2.40223
TIMD4	1.01861	7.59782	2.97262	0.00408769	0.0323104	-2.42532
LOC654194	-1.40493	9.79611	-2.92775	0.00464793	0.0354509	-2.54165
PHLDA1	1.07016	9.2019	2.90726	0.00492671	0.0370713	-2.59431
HLA-H	1.16349	10.5425	2.90235	0.00499581	0.0374387	-2.6069
MYH11	-1.42727	12.8265	-2.88355	0.00526852	0.0389239	-2.65489
RPS4Y1	1.31199	10.8232	2.87755	0.00535854	0.039395	-2.67018
RPS15A	-1.0445	12.5348	-2.85701	0.00567717	0.0410701	-2.72227
IGJ	1.55616	10.1638	2.85593	0.00569425	0.0411311	-2.72498
LOC649366	-1.01348	8.32249	-2.82011	0.00629383	0.0441964	-2.81512
RPLP0	-1.80615	10.176	-2.7971	0.00670894	0.0464488	-2.87253
JSRP1	1.051	8.20444	2.78042	0.00702546	0.0481825	-2.91392
RGS1	1.12289	10.4833	2.74695	0.00770229	0.0514021	-2.99639
KIAA1881	1.17664	8.61923	2.62998	0.0105631	0.0646651	-3.27828
RN7SK	1.29709	8.11608	2.62516	0.0106994	0.0652195	-3.28968
CXCL14	1.1536	9.97744	2.59145	0.0116991	0.0694996	-3.36898
LOC652775	1.32971	8.5388	2.57243	0.0122996	0.0720458	-3.41334
CALD1	-1.42674	10.8006	-2.50906	0.014507	0.080936	-3.5592
CCL19	1.01584	10.7751	2.2748	0.0260937	0.122262	-4.07198
LOC401845	1.03006	7.99803	2.24411	0.0281024	0.128291	-4.13601
HLA-A29.1	1.27009	9.54044	2.12011	0.0376689	0.157053	-4.38702
LOC652102	1.1319	8.35757	2.02395	0.046929	0.181898	-4.57309
