# Supplementary material for: Cellular Senescence Genes as Cutting‐Edge Signatures for Abdominal Aortic Aneurysm Diagnosis: Potential for Innovative Therapeutic Interventions
Source: J Cell Mol Med. 2025 Jan 17;29(2):e70323. doi: 10.1111/jcmm.70323 (PMC11740988; doi:10.1111/jcmm.70323)
Supplement: Supplementary file 6 — Table S5. GO and KEGG enrichment of endothelials and NK cells. [file JCMM-29-e70323-s002.xls]

## Sheet: GO for endothelial
	ONTOLOGY	ID	Description	GeneRatio	BgRatio	pvalue	p.adjust	qvalue	geneID	Count
GO:0045785	BP	GO:0045785	positive regulation of cell adhesion	59/941	482/18614	2.77e-10	7e-08	5.37e-08	ETS1/CAV1/MDK/PODXL/TGM2/EMP2/IGFBP2/NRP1/IGF2/DAB2/PTPRC/TPM1/ITGA5/S100A10/CORO1A/AGR2/HES1/RRAS/RPS3/TGFBR2/RAC1/STK4/IL7R/ITGB2/PNP/CCR7/CD3E/FLOT1/DOCK8/IL6ST/CD27/ATM/HLA-A/RHOH/SPOCK2/ANXA1/ARL2/CD55/CD44/B2M/MYADM/FYN/HSPD1/CD46/HLA-DQA1/TNFRSF14/LGALS1/CALR/HMGB1/JAK1/LIMS1/HLA-DQB1/P4HB/CD81/ACTB/HLA-DPB1/UTRN/HLA-DPA1/CIB1	59
GO:1903039	BP	GO:1903039	positive regulation of leukocyte cell-cell adhesion	36/941	273/18614	1.37e-07	1.14e-05	8.75e-06	ETS1/CAV1/MDK/IGFBP2/IGF2/PTPRC/CORO1A/HES1/RPS3/TGFBR2/IL7R/ITGB2/PNP/CCR7/CD3E/DOCK8/IL6ST/CD27/HLA-A/RHOH/ANXA1/CD55/CD44/B2M/FYN/HSPD1/CD46/HLA-DQA1/TNFRSF14/LGALS1/HMGB1/HLA-DQB1/CD81/ACTB/HLA-DPB1/HLA-DPA1	36
GO:0022407	BP	GO:0022407	regulation of cell-cell adhesion	53/941	491/18614	1.6e-07	1.3e-05	9.98e-06	ETS1/CAV1/MDK/PODXL/IGFBP2/CD9/IGF2/LGALS3/RDX/PTPRC/KLF4/LAPTM5/CORO1A/HES1/RPS3/TGFBR2/IL7R/ITGB2/PNP/SWAP70/CCR7/CD3E/FLOT1/MBP/DOCK8/IL6ST/CD27/HLA-A/RHOH/ANXA1/AKNA/CD55/CD44/B2M/MYADM/FYN/HSPD1/CD46/SPINT2/HLA-DQA1/TNFRSF14/LGALS1/HMGB1/JAK1/IRF1/TGFB1/HLA-DQB1/PRDX2/CD81/ACTB/HLA-DPB1/HLA-DPA1/WNK1	53
GO:0007159	BP	GO:0007159	leukocyte cell-cell adhesion	47/941	415/18614	2e-07	1.41e-05	1.08e-05	ETS1/CAV1/MDK/IGFBP2/IGF2/LGALS3/PTPRC/KLF4/ITGA5/LAPTM5/CORO1A/HES1/RPS3/TGFBR2/ITGB1/IL7R/RAC2/ITGB2/PNP/CCR7/CD3E/SELL/DOCK8/IL6ST/CD27/HLA-A/RHOH/ANXA1/CD55/CD44/B2M/FYN/HSPD1/CD46/HLA-DQA1/TNFRSF14/LGALS1/HMGB1/IRF1/MSN/HLA-DQB1/PRDX2/CD81/ACTB/HLA-DPB1/HLA-DPA1/WNK1	47
GO:1901342	BP	GO:1901342	regulation of vasculature development	42/941	355/18614	2.74e-07	1.77e-05	1.36e-05	ETS1/ID1/ADAMTS1/AQP1/CLDN5/MDK/HSPG2/RAMP2/ECSCR/EMP2/TIE1/ENG/NRP1/SPARC/HSPB1/KLF4/ITGA5/RRAS/BTG1/TGFBR2/ROCK2/ITGB1/CXCR4/RHOB/PKM/PRKCB/CTNNB1/PDCD6/CTSH/GRN/HTATIP2/MTDH/GLUL/KLF2/NFE2L2/STAT3/SP100/JAK1/HIF1A/PGK1/RNH1/GTF2I	42
GO:0022409	BP	GO:0022409	positive regulation of cell-cell adhesion	39/941	321/18614	3.68e-07	2.18e-05	1.67e-05	ETS1/CAV1/MDK/PODXL/IGFBP2/IGF2/PTPRC/CORO1A/HES1/RPS3/TGFBR2/IL7R/ITGB2/PNP/CCR7/CD3E/FLOT1/DOCK8/IL6ST/CD27/HLA-A/RHOH/ANXA1/CD55/CD44/B2M/FYN/HSPD1/CD46/HLA-DQA1/TNFRSF14/LGALS1/HMGB1/JAK1/HLA-DQB1/CD81/ACTB/HLA-DPB1/HLA-DPA1	39
GO:0045765	BP	GO:0045765	regulation of angiogenesis	41/941	349/18614	4.58e-07	2.47e-05	1.9e-05	ETS1/ADAMTS1/AQP1/CLDN5/MDK/HSPG2/RAMP2/ECSCR/EMP2/TIE1/ENG/NRP1/SPARC/HSPB1/KLF4/ITGA5/RRAS/BTG1/TGFBR2/ROCK2/ITGB1/CXCR4/RHOB/PKM/PRKCB/CTNNB1/PDCD6/CTSH/GRN/HTATIP2/MTDH/GLUL/KLF2/NFE2L2/STAT3/SP100/JAK1/HIF1A/PGK1/RNH1/GTF2I	41
GO:0010634	BP	GO:0010634	positive regulation of epithelial cell migration	26/941	176/18614	8.54e-07	4.23e-05	3.24e-05	ETS1/NRP1/SPARC/HSPB1/BMPR2/RRAS/TGFBR2/RAC1/ROCK2/RTN4/RHOB/PIK3C2A/RAB11A/PDCD6/ANXA1/CTSH/GRN/TMSB4X/NFE2L2/CALR/HMGB1/HIF1A/TGFB1/JUN/FOXP1/CIB1	26
GO:1903037	BP	GO:1903037	regulation of leukocyte cell-cell adhesion	42/941	378/18614	1.47e-06	6.33e-05	4.86e-05	ETS1/CAV1/MDK/IGFBP2/IGF2/LGALS3/PTPRC/KLF4/LAPTM5/CORO1A/HES1/RPS3/TGFBR2/IL7R/ITGB2/PNP/CCR7/CD3E/DOCK8/IL6ST/CD27/HLA-A/RHOH/ANXA1/CD55/CD44/B2M/FYN/HSPD1/CD46/HLA-DQA1/TNFRSF14/LGALS1/HMGB1/IRF1/HLA-DQB1/PRDX2/CD81/ACTB/HLA-DPB1/HLA-DPA1/WNK1	42
GO:0002262	BP	GO:0002262	myeloid cell homeostasis	25/941	171/18614	1.68e-06	7e-05	5.37e-05	ETS1/EPAS1/RPS14/RPS19/PRDX1/RPS6/IKZF1/PRMT1/HSPA1A/RPS24/HCLS1/TMOD3/ANXA1/B2M/KLF2/SOD1/STAT3/ZFP36/HMGB1/HIF1A/HMGB2/TMEM14C/KLF13/PRKDC/SLC25A5	25
GO:0034101	BP	GO:0034101	erythrocyte homeostasis	22/941	139/18614	1.83e-06	7.56e-05	5.8e-05	ETS1/EPAS1/RPS14/RPS19/PRDX1/RPS6/IKZF1/PRMT1/HSPA1A/RPS24/HCLS1/TMOD3/B2M/KLF2/STAT3/ZFP36/HIF1A/HMGB2/TMEM14C/KLF13/PRKDC/SLC25A5	22
GO:0048872	BP	GO:0048872	homeostasis of number of cells	36/941	304/18614	1.89e-06	7.69e-05	5.9e-05	ETS1/EPAS1/RPS14/CORO1A/RPS19/PRDX1/IL7R/TSC22D3/RPS6/IKZF1/CCR7/PRMT1/HSPA1A/RPS24/GPR183/ZNHIT1/HCLS1/TMOD3/ANXA1/B2M/OCIAD1/OCIAD2/KLF2/SOD1/KRAS/STAT3/ZFP36/HMGB1/HIF1A/HMGB2/TMEM14C/KLF13/PRDX2/MIF/PRKDC/SLC25A5	36
GO:0045766	BP	GO:0045766	positive regulation of angiogenesis	26/941	185/18614	2.23e-06	8.71e-05	6.68e-05	ETS1/AQP1/MDK/RAMP2/EMP2/ENG/NRP1/HSPB1/KLF4/ITGA5/RRAS/BTG1/TGFBR2/ITGB1/CXCR4/RHOB/PKM/PRKCB/PDCD6/CTSH/GRN/MTDH/NFE2L2/STAT3/JAK1/HIF1A	26
GO:1904018	BP	GO:1904018	positive regulation of vasculature development	26/941	185/18614	2.23e-06	8.71e-05	6.68e-05	ETS1/AQP1/MDK/RAMP2/EMP2/ENG/NRP1/HSPB1/KLF4/ITGA5/RRAS/BTG1/TGFBR2/ITGB1/CXCR4/RHOB/PKM/PRKCB/PDCD6/CTSH/GRN/MTDH/NFE2L2/STAT3/JAK1/HIF1A	26
GO:0010595	BP	GO:0010595	positive regulation of endothelial cell migration	21/941	131/18614	2.53e-06	9.56e-05	7.33e-05	ETS1/NRP1/SPARC/HSPB1/BMPR2/RRAS/RAC1/ROCK2/RHOB/PIK3C2A/PDCD6/ANXA1/GRN/TMSB4X/NFE2L2/CALR/HMGB1/HIF1A/TGFB1/FOXP1/CIB1	21
GO:0001667	BP	GO:0001667	ameboidal-type cell migration	50/941	496/18614	2.7e-06	9.99e-05	7.66e-05	ETS1/ID1/AKAP12/AQP1/HYAL2/SOX18/PIK3R3/CLEC14A/ITGB4/EMP2/PDLIM1/NRP1/SPARC/RAB13/HSPB1/BMPR2/KLF4/CORO1A/RRAS/ARHGDIB/TGFBR2/RAC1/ROCK2/ITGB1/PLEC/RTN4/RHOB/NR4A1/ZFAND5/EVL/PIK3C2A/RAB11A/PDCD6/ANXA1/MYH9/CTSH/GRN/TMSB4X/TIMP1/GLUL/NFE2L2/SP100/CALR/HMGB1/HIF1A/TGFB1/JUN/FOXP1/CIB1/WASF2	50
GO:0010631	BP	GO:0010631	epithelial cell migration	40/941	371/18614	5.44e-06	0.000182394	0.000139882	ETS1/ID1/SOX18/PIK3R3/CLEC14A/EMP2/NRP1/SPARC/RAB13/HSPB1/BMPR2/KLF4/CORO1A/RRAS/TGFBR2/RAC1/ROCK2/ITGB1/RTN4/RHOB/NR4A1/EVL/PIK3C2A/RAB11A/PDCD6/ANXA1/MYH9/CTSH/GRN/TMSB4X/GLUL/NFE2L2/SP100/CALR/HMGB1/HIF1A/TGFB1/JUN/FOXP1/CIB1	40
GO:0090132	BP	GO:0090132	epithelium migration	40/941	374/18614	6.61e-06	0.000212977	0.000163337	ETS1/ID1/SOX18/PIK3R3/CLEC14A/EMP2/NRP1/SPARC/RAB13/HSPB1/BMPR2/KLF4/CORO1A/RRAS/TGFBR2/RAC1/ROCK2/ITGB1/RTN4/RHOB/NR4A1/EVL/PIK3C2A/RAB11A/PDCD6/ANXA1/MYH9/CTSH/GRN/TMSB4X/GLUL/NFE2L2/SP100/CALR/HMGB1/HIF1A/TGFB1/JUN/FOXP1/CIB1	40
GO:0043542	BP	GO:0043542	endothelial cell migration	33/941	283/18614	6.98e-06	0.000220221	0.000168892	ETS1/ID1/SOX18/PIK3R3/CLEC14A/EMP2/NRP1/SPARC/RAB13/HSPB1/BMPR2/KLF4/RRAS/RAC1/ROCK2/ITGB1/RHOB/NR4A1/PIK3C2A/PDCD6/ANXA1/MYH9/GRN/TMSB4X/GLUL/NFE2L2/SP100/CALR/HMGB1/HIF1A/TGFB1/FOXP1/CIB1	33
GO:0030218	BP	GO:0030218	erythrocyte differentiation	20/941	130/18614	8.26e-06	0.000256233	0.000196511	ETS1/EPAS1/RPS14/RPS19/RPS6/IKZF1/PRMT1/HSPA1A/HCLS1/TMOD3/B2M/KLF2/STAT3/ZFP36/HIF1A/HMGB2/TMEM14C/KLF13/PRKDC/SLC25A5	20
GO:0090130	BP	GO:0090130	tissue migration	40/941	379/18614	9.08e-06	0.00027188	0.000208511	ETS1/ID1/SOX18/PIK3R3/CLEC14A/EMP2/NRP1/SPARC/RAB13/HSPB1/BMPR2/KLF4/CORO1A/RRAS/TGFBR2/RAC1/ROCK2/ITGB1/RTN4/RHOB/NR4A1/EVL/PIK3C2A/RAB11A/PDCD6/ANXA1/MYH9/CTSH/GRN/TMSB4X/GLUL/NFE2L2/SP100/CALR/HMGB1/HIF1A/TGFB1/JUN/FOXP1/CIB1	40
GO:0030099	BP	GO:0030099	myeloid cell differentiation	43/941	421/18614	9.67e-06	0.000286064	0.000219389	ETS1/EPAS1/APP/ANXA2/RPS14/RPS19/TGFBR2/SBNO2/ACTN1/RPS6/IKZF1/EVI2B/EIF6/UCP2/CCR7/PRMT1/HSPA1A/GPR183/HCLS1/CTNNB1/MYC/TMOD3/MYH9/PRDX3/B2M/PIK3R1/KLF2/IFI16/STAT3/ZFP36/HIF1A/HMGB2/TGFB1/JUN/TMEM14C/NFKBIA/KLF13/FOXP1/CD81/PRKDC/SLC25A5/CIB1/WASF2	43
GO:0010632	BP	GO:0010632	regulation of epithelial cell migration	31/941	295/18614	9.74e-05	0.00188505	0.00144568	ETS1/EMP2/NRP1/SPARC/HSPB1/BMPR2/KLF4/RRAS/TGFBR2/RAC1/ROCK2/RTN4/RHOB/EVL/PIK3C2A/RAB11A/PDCD6/ANXA1/CTSH/GRN/TMSB4X/GLUL/NFE2L2/SP100/CALR/HMGB1/HIF1A/TGFB1/JUN/FOXP1/CIB1	31
GO:0045646	BP	GO:0045646	regulation of erythrocyte differentiation	10/941	47/18614	9.75e-05	0.00188505	0.00144568	PRMT1/HSPA1A/B2M/ETS1/STAT3/ZFP36/HIF1A/HMGB2/KLF13/PRKDC	10
GO:0031349	BP	GO:0031349	positive regulation of defense response	40/941	441/18614	0.000262391	0.00394929	0.0030288	ETS1/CAV1/HYAL2/MDK/APP/MGST2/TNFRSF1A/OAS1/RPS19/GPSM3/PLSCR1/RTN4/CCR7/CYBA/FLOT1/HSPA1A/HSP90AA1/IL6ST/GRN/NEAT1/SEC14L1/FYN/HSPD1/HLA-F/USP15/IFI16/CTSS/LGALS1/HMGB1/HMGB2/IRF1/XRCC5/NFKBIA/PDCD4/SFPQ/DDX3X/CD81/VAMP8/PRKDC/PARK7	40
GO:0010594	BP	GO:0010594	regulation of endothelial cell migration	25/941	232/18614	0.000303935	0.00444819	0.00341142	ETS1/EMP2/NRP1/SPARC/HSPB1/BMPR2/KLF4/RRAS/RAC1/ROCK2/RHOB/PIK3C2A/PDCD6/ANXA1/GRN/TMSB4X/GLUL/NFE2L2/SP100/CALR/HMGB1/HIF1A/TGFB1/FOXP1/CIB1	25
GO:0050727	BP	GO:0050727	regulation of inflammatory response	37/941	414/18614	0.000580891	0.00739799	0.00567369	ETS1/HYAL2/MDK/MGLL/APP/MGST2/TNFRSF1A/PTPRC/KLF4/RPS19/SBNO2/GPSM3/GSTP1/SOCS3/CCR7/IL6ST/ATM/ANXA1/AKNA/GRN/TMSB4X/NEAT1/PSMA1/FYN/IER3/SOD1/NDUFC2/LGALS1/ZFP36/VPS35/NFKBIA/PDCD4/FOXP1/CD81/VAMP8/GPX4/PARK7	37
GO:1903706	BP	GO:1903706	regulation of hemopoiesis	37/941	415/18614	0.000607672	0.00764714	0.00586477	ETS1/MDK/PTPRC/TGFBR2/IL7R/PNP/EVI2B/EIF6/PRMT1/HSPA1A/CD2/HCLS1/CD27/CTNNB1/RHOH/MYC/ANXA1/ZFP36L2/B2M/CD46/PIK3R1/SOD1/STAT3/ZFP36/HMGB1/HIF1A/HMGB2/IRF1/TGFB1/NFKBIA/KLF13/PRELID1/PRDX2/FOXP1/ACTB/PRKDC/CIB1	37
GO:0043534	BP	GO:0043534	blood vessel endothelial cell migration	20/941	179/18614	0.000744654	0.00892203	0.00684251	ETS1/ID1/SOX18/PIK3R3/CLEC14A/EMP2/NRP1/HSPB1/KLF4/ITGB1/NR4A1/PIK3C2A/ANXA1/MYH9/TMSB4X/NFE2L2/HMGB1/HIF1A/TGFB1/CIB1	20
GO:0050729	BP	GO:0050729	positive regulation of inflammatory response	18/941	154/18614	0.000793384	0.00934077	0.00716365	ETS1/HYAL2/MDK/APP/MGST2/TNFRSF1A/RPS19/GPSM3/CCR7/IL6ST/GRN/NEAT1/LGALS1/NFKBIA/PDCD4/CD81/VAMP8/PARK7	18
GO:0140297	MF	GO:0140297	DNA-binding transcription factor binding	54/948	478/18369	5.28e-08	2.64e-06	2.13e-06	ETS1/IFI27/EPAS1/HSPB1/ETS2/ANXA4/KLF4/HES1/RPS3/BHLHE40/TACC1/ACTN4/ID3/STK4/NR4A1/PRKCB/HCLS1/CTNNB1/MYC/DNAJA1/LMO4/MTDH/TRIP12/COMMD6/SRI/NCOA7/YWHAH/NFE2L2/STAT3/HMGN3/PTMA/NCL/DAZAP2/CALR/HMGB1/HIF1A/HMGB2/NPM1/JUN/NFKBIA/HMGA1/RBX1/JMJD1C/PSMC5/FOXP1/THRAP3/CHCHD2/ACTB/GTF2I/TAF9/YWHAZ/PRKDC/NUCKS1/PARK7	54

## Sheet: KEGG for endothelial
	ID	Description	GeneRatio	BgRatio	pvalue	p.adjust	qvalue	geneID	Count
hsa05166	hsa05166	Human T-cell leukemia virus 1 infection	42/590	223/8842	5.48e-10	1.41e-08	9.72e-09	ETS1/PIK3R3/CCND1/NRP1/TNFRSF1A/ETS2/CDKN1A/TGFBR2/ITGB2/EGR1/CD3D/CD3G/CD3E/TSPO/HLA-C/VDAC1/ATM/HLA-A/MYC/MAP2K2/B2M/CANX/HLA-F/PIK3R1/CCND3/HLA-DQA1/KRAS/ANAPC16/ZFP36/RAN/CALR/RANBP1/FDPS/JAK1/VDAC2/TGFB1/JUN/HLA-DQB1/NFKBIA/HLA-DPB1/SLC25A5/HLA-DPA1	42
hsa04218	hsa04218	Cellular senescence	28/590	157/8842	1.39e-06	1.86e-05	1.28e-05	ETS1/PIK3R3/IGFBP3/CCND1/CDKN1A/RRAS/TGFBR2/HIPK3/RHEB/HLA-C/VDAC1/ATM/HLA-A/MYC/ZFP36L2/MAP2K2/CAPN2/HLA-F/PIK3R1/CCND3/GADD45B/CALM2/KRAS/VDAC2/SQSTM1/TGFB1/PPP1CC/SLC25A5	28
hsa05211	hsa05211	Renal cell carcinoma	13/590	70/8842	0.000632653	0.00423603	0.00292439	ETS1/EPAS1/PIK3R3/CDKN1A/RAC1/MAP2K2/PIK3R1/KRAS/GRB2/HIF1A/TGFB1/JUN/RBX1	13
hsa04014	hsa04014	Ras signaling pathway	19/590	238/8842	0.239251	0.443912	0.30646	ETS1/ETS2/GNG11/PIK3R3/IGF2/RRAS/RAC1/STK4/RAC2/PRKCB/MAP2K2/RAB5C/GNG5/REL/PIK3R1/CALM2/KRAS/GRB2/GNB1	19

## Sheet: GO for NK cells
	ONTOLOGY	ID	Description	GeneRatio	BgRatio	pvalue	p.adjust	qvalue	geneID	Count
GO:0007159	BP	GO:0007159	leukocyte cell-cell adhesion	53/553	415/18614	2.23927e-19	5.02044e-16	3.94347e-16	CCL5/ETS1/FYN/RUNX3/TIGIT/IL7R/PTPRC/CBLB/CD3E/HLA-A/B2M/PTPN22/CD6/SKAP1/CD28/HLA-DRA/LCK/SOCS1/ITGAL/IL6ST/HLA-DQA1/SEMA4D/HLA-DRB5/HLA-E/NCK2/HLA-DPA1/HLA-DRB1/IL2RG/WNK1/HLA-DQB1/IRF1/CD74/RASAL3/MALT1/ITGB2/HLA-DPB1/HLA-DMA/NDFIP1/ANXA1/CD44/ITGA4/DOCK8/TGFBR2/STK10/LGALS1/CORO1A/CD47/CD27/RAC2/LAPTM5/SELL/PRDX2/CD55	53
GO:1903039	BP	GO:1903039	positive regulation of leukocyte cell-cell adhesion	41/553	273/18614	9.35951e-18	8.39361e-15	6.59304e-15	CCL5/ETS1/FYN/RUNX3/IL7R/PTPRC/CD3E/HLA-A/B2M/PTPN22/CD6/SKAP1/CD28/HLA-DRA/LCK/SOCS1/IL6ST/HLA-DQA1/HLA-DRB5/HLA-E/NCK2/HLA-DPA1/HLA-DRB1/IL2RG/HLA-DQB1/CD74/RASAL3/MALT1/ITGB2/HLA-DPB1/HLA-DMA/ANXA1/CD44/ITGA4/DOCK8/TGFBR2/LGALS1/CORO1A/CD47/CD27/CD55	41
GO:1903037	BP	GO:1903037	regulation of leukocyte cell-cell adhesion	48/553	378/18614	1.54127e-17	1.13537e-14	8.91818e-15	CCL5/ETS1/FYN/RUNX3/TIGIT/IL7R/PTPRC/CBLB/CD3E/HLA-A/B2M/PTPN22/CD6/SKAP1/CD28/HLA-DRA/LCK/SOCS1/IL6ST/HLA-DQA1/HLA-DRB5/HLA-E/NCK2/HLA-DPA1/HLA-DRB1/IL2RG/WNK1/HLA-DQB1/IRF1/CD74/RASAL3/MALT1/ITGB2/HLA-DPB1/HLA-DMA/NDFIP1/ANXA1/CD44/ITGA4/DOCK8/TGFBR2/LGALS1/CORO1A/CD47/CD27/LAPTM5/PRDX2/CD55	48
GO:0022407	BP	GO:0022407	regulation of cell-cell adhesion	54/553	491/18614	8.3731e-17	4.17167e-14	3.27677e-14	CCL5/ETS1/FYN/RUNX3/TIGIT/IL7R/PTPRC/CBLB/CD3E/AKNA/MBP/HLA-A/B2M/PTPN22/CD6/SKAP1/CD28/HLA-DRA/LCK/SOCS1/IL6ST/HLA-DQA1/HLA-DRB5/HLA-E/NCK2/HLA-DPA1/HLA-DRB1/IL2RG/WNK1/HLA-DQB1/IRF1/CD74/JAK1/RASAL3/MALT1/ITGB2/CITED2/HLA-DPB1/HLA-DMA/NDFIP1/ANXA1/CD44/ITGA4/DOCK8/TGFBR2/RGCC/LGALS1/TGFB1/CORO1A/CD47/CD27/LAPTM5/PRDX2/CD55	54
GO:0022409	BP	GO:0022409	positive regulation of cell-cell adhesion	43/553	321/18614	1.10847e-16	4.97037e-14	3.90414e-14	CCL5/ETS1/FYN/RUNX3/IL7R/PTPRC/CD3E/HLA-A/B2M/PTPN22/CD6/SKAP1/CD28/HLA-DRA/LCK/SOCS1/IL6ST/HLA-DQA1/HLA-DRB5/HLA-E/NCK2/HLA-DPA1/HLA-DRB1/IL2RG/HLA-DQB1/CD74/JAK1/RASAL3/MALT1/ITGB2/CITED2/HLA-DPB1/HLA-DMA/ANXA1/CD44/ITGA4/DOCK8/TGFBR2/LGALS1/CORO1A/CD47/CD27/CD55	43
GO:0045785	BP	GO:0045785	positive regulation of cell adhesion	50/553	482/18614	1.28912e-14	4.12886e-12	3.24315e-12	CCL5/ETS1/FYN/RUNX3/IL7R/PTPRC/CD3E/STK4/SPOCK2/HLA-A/B2M/PTPN22/CD6/SKAP1/CD28/HLA-DRA/LCK/SOCS1/IL6ST/HLA-DQA1/HLA-DRB5/HLA-E/NCK2/HLA-DPA1/HLA-DRB1/IL2RG/HLA-DQB1/CD74/JAK1/RASAL3/MALT1/ITGB2/CITED2/HLA-DPB1/HLA-DMA/APBB1IP/ANXA1/CD44/ATM/ITGA4/DOCK8/TGFBR2/UTRN/LGALS1/CORO1A/CD47/CD27/RAC1/S100A10/CD55	50
GO:0030099	BP	GO:0030099	myeloid cell differentiation	37/553	421/18614	4.27866e-09	3.19759e-07	2.51165e-07	ETS1/ID2/PIK3R1/LYAR/MAF/GPR171/IKZF1/B2M/JUNB/CASP8/SOCS1/STAT3/NR3C1/SFXN1/PIP4K2A/HLA-DRB1/IFI16/ZFP36/CD74/JUN/HMGB2/MYH9/CITED2/CFLAR/NDFIP1/KAT6A/GPR183/NFKBIA/RPS6/KMT2E/TGFBR2/FOXP1/RPS14/TGFB1/ANXA2/ZFP36L1/SLC25A5	37
GO:1903706	BP	GO:1903706	regulation of hemopoiesis	36/553	415/18614	9.80252e-09	6.56038e-07	5.15306e-07	ETS1/CD2/RUNX3/ID2/ZFP36L2/PIK3R1/PRDM1/IL7R/PTPRC/GPR171/HLA-B/B2M/CD28/HLA-DRA/JUNB/CASP8/SOCS1/STAT3/HLA-DRB1/ZFP36/IL2RG/IRF1/CD74/HMGB2/MALT1/NDFIP1/KAT6A/ANXA1/NFKBIA/TGFBR2/FOXP1/TGFB1/CD27/ZFP36L1/PRDX2/PRELID1	36
GO:0048872	BP	GO:0048872	homeostasis of number of cells	29/553	304/18614	3.54422e-08	2.01168e-06	1.58014e-06	ETS1/ID2/TNFAIP3/IL7R/TSC22D3/LYAR/IKZF1/B2M/STAT3/SFXN1/ZFP36/CD74/HMGB2/LAT/CITED2/CFLAR/ANXA1/DOCK10/GPR183/RPS6/KMT2E/BCL2/RPS14/PDE4B/CORO1A/PRDX1/ZFP36L1/SLC25A5/PRDX2	29
GO:0050727	BP	GO:0050727	regulation of inflammatory response	34/553	414/18614	9.62699e-08	5.01947e-06	3.9427e-06	NKG7/CCL5/CST7/ETS1/FYN/TNFAIP3/PTPRC/PDCD4/RORA/AKNA/PTGER4/CD28/IL6ST/HLA-E/HLA-DRB1/ZFP36/GPX1/TNFRSF1B/NDFIP1/ANXA1/NFKBIA/ATM/FOXP1/ASH1L/IRF3/BIRC3/NCF1/LGALS1/GSTP1/CD47/GPX4/NEAT1/NDUFC2/DDT	34
GO:0034101	BP	GO:0034101	erythrocyte homeostasis	17/553	139/18614	8.19737e-07	3.60363e-05	2.83059e-05	ETS1/ID2/LYAR/IKZF1/B2M/STAT3/SFXN1/ZFP36/HMGB2/CITED2/CFLAR/RPS6/KMT2E/RPS14/PRDX1/ZFP36L1/SLC25A5	17
GO:0002262	BP	GO:0002262	myeloid cell homeostasis	19/553	171/18614	8.35948e-07	3.63921e-05	2.85854e-05	ETS1/ID2/LYAR/IKZF1/B2M/STAT3/SFXN1/ZFP36/HMGB2/CITED2/CFLAR/ANXA1/RPS6/KMT2E/RPS14/PDE4B/PRDX1/ZFP36L1/SLC25A5	19
GO:0031349	BP	GO:0031349	positive regulation of defense response	33/553	441/18614	1.22542e-06	5.08776e-05	3.99635e-05	NKG7/CCL5/ETS1/FYN/TNFAIP3/PDCD4/PYHIN1/HLA-F/TXK/RNF125/PTGER4/PTPN22/CD28/IL6ST/HLA-E/USP15/IFI16/OPTN/IRF1/HMGB2/CTSS/NFKBIA/RPS6KA3/MATR3/DDX3X/IRF3/HSP90AA1/BIRC3/LGALS1/CD47/NEAT1/RTN4/DDT	33
GO:0030218	BP	GO:0030218	erythrocyte differentiation	16/553	130/18614	1.58109e-06	6.16488e-05	4.84241e-05	ETS1/ID2/LYAR/IKZF1/B2M/STAT3/SFXN1/ZFP36/HMGB2/CITED2/CFLAR/RPS6/KMT2E/RPS14/ZFP36L1/SLC25A5	16
GO:0045637	BP	GO:0045637	regulation of myeloid cell differentiation	16/553	214/18614	0.000687815	0.00969863	0.00761811	ETS1/ID2/PIK3R1/GPR171/B2M/CASP8/STAT3/HLA-DRB1/ZFP36/CD74/HMGB2/NDFIP1/NFKBIA/FOXP1/TGFB1/ZFP36L1	16

## Sheet: KEGG for NK cells
	ID	Description	GeneRatio	BgRatio	pvalue	p.adjust	qvalue	geneID	Count
hsa05166	hsa05166	Human T-cell leukemia virus 1 infection	35/343	223/8842	9.16811e-13	4.24789e-11	3.24905e-11	ETS1/PIK3R1/CD3D/CD3E/CD3G/HLA-F/HLA-B/HLA-A/B2M/HLA-DRA/LCK/ITGAL/HLA-DQA1/HLA-DRB5/HLA-E/HLA-DPA1/HLA-DRB1/ZFP36/IL2RG/CCND3/HLA-DQB1/JUN/JAK1/ITGB2/HLA-DPB1/HLA-DMA/BUB3/HLA-C/NFKBIA/ATM/SLC25A6/TGFBR2/TGFB1/SLC25A5/TSPO	35
hsa04218	hsa04218	Cellular senescence	19/343	157/8842	9.77388e-06	0.000104505	7.99321e-05	ETS1/ZFP36L2/PIK3R1/HLA-F/HLA-B/HLA-A/PPP1CB/HLA-E/CCND3/CALM1/HLA-C/RBL2/ATM/SLC25A6/TGFBR2/TGFB1/ZFP36L1/SLC25A5/CALM2	19
hsa05211	hsa05211	Renal cell carcinoma	7/343	70/8842	0.0183468	0.0836131	0.0639525	ETS1/PIK3R1/JUN/RAP1B/TGFB1/RAC1/RBX1	7
hsa04014	hsa04014	Ras signaling pathway	14/343	238/8842	0.0792087	0.260807	0.199481	ETS1/PIK3R1/STK4/GNG2/RASA2/RASAL3/LAT/ARF6/CALM1/RAP1B/RAC2/RAC1/GNG5/CALM2	14
